# Supplementary material for: Multi-isotope analysis of bone collagen of Late Pleistocene ungulates reveals niche partitioning and behavioural plasticity of reindeer during MIS 3
Source: Sci Rep. 2023 Sep 21;13:15722. doi: 10.1038/s41598-023-42199-7 (PMC10514192; doi:10.1038/s41598-023-42199-7)
Supplement: Supplementary file 2 — Supplementary Table S1. [file 41598_2023_42199_MOESM2_ESM.xlsx]

## Sheet: Table S1
Sample ID	Level	Species	Element	Prepared in	Mean d13C	Mean d15N	Mean d³⁴S	MPI (a) d13C	MPI (a) d15N	MPI (a) %C	MPI (a) %N	MPI (a) C:N	MPI (b) d13C	MPI (b) d15N	MPI (b) %C	MPI (b) %N	MPI (b) C:N	SUERC (a) δ¹³C	SUERC (a) δ¹⁵N	SUERC (a) %C	SUERC (a) %N	SUERC (a) δ³⁴S	SUERC (a) %S	SUERC (a) C:N	SUERC (a) C:S	SUERC (a) N:S	SUERC (b) δ¹³C	SUERC (b) δ¹⁵N	SUERC (b) %C	SUERC (b) %N	SUERC (b) δ³⁴S	SUERC (b) %S	SUERC (b) C:N	SUERC (b) C:S	SUERC (b) N:S
A3-666	US04 (lower)	Rangifer	femur	Leipzig	-19.3353	7.753	9.6	-19.447	7.733	41.1589	14.117	3.40148	-19.059	7.726	44.8846	15.1523	3.45593	-19.5	7.8	32.8	11.5	9.6	0.16	3.3	530	159	-	-	-	-	-	-	-	-	-
A3-697	US04 (lower)	Bison	tibia	Leipzig	-20.4577	6.92267	15.5	-20.295	6.867	38.8524	14.0819	3.21888	-20.378	6.801	45.0946	16.3353	3.22065	-20.7	7.1	40.4	14	15.5	0.15	3.4	698	207	-	-	-	-	-	-	-	-	-
A4-394	US04 (lower)	Equus	scapula	Leipzig	-20.1017	6.707	11.4	-20.08	6.695	41.5053	14.766	3.27935	-20.025	6.726	45.5702	16.5656	3.20938	-20.2	6.7	42	14.4	11.4	0.22	3.4	519	153	-	-	-	-	-	-	-	-	-
R4-563	US04 (lower)	Bison	humerus	Leipzig	-20.3613	6.86233	13.6	-20.24	6.724	26.024	9.31268	3.26022	-20.244	6.863	27.685	9.83209	3.28507	-20.6	7	31.5	11.1	13.6	0.16	3.3	540	163	-	-	-	-	-	-	-	-	-
R4-97	US04 (upper)	Equus	MTC	Leipzig	-20.708	7.013	13.4	-20.701	6.954	44.0745	15.8451	3.24518	-20.523	6.885	46.6565	16.3783	3.32346	-20.9	7.2	43.3	15.2	13.4	0.15	3.3	772	232	-	-	-	-	-	-	-	-	-
R5-1114	US04 (lower)	Rangifer	MTT	Leipzig	-19.8977	6.498	11.1	-19.781	6.439	38.6272	13.611	3.31093	-19.812	6.455	42.6144	13.9827	3.5556	-20.1	6.6	39.3	13.6	11.1	0.17	3.4	615	182	-	-	-	-	-	-	-	-	-
R5-1328	US04 (lower)	Rangifer	humerus	Leipzig	-19.1898	6.40608	7.11589	-19.137	6.418	42.9488	15.1248	3.31289	-18.987	6.231	48.1503	15.9397	3.52425	-19.3	6.5	43.9	15	7.4	0.19	3.4	630	185	-19.3351	6.47532	44.0993	14.9897	6.83178	0.199974	3.43088	588.742	171.601
R5-789	US04 (lower)	Rangifer	tibia	Leipzig	-19.7397	6.616	13.3	-19.828	6.654	42.7333	14.7034	3.39075	-19.591	6.594	45.2278	15.2367	3.46308	-19.8	6.6	42	13.8	13.3	0.18	3.6	638	180	-	-	-	-	-	-	-	-	-
R5-152	US04 (upper)	Rangifer	femur	Leipzig	-18.826	6.89033	11.6	-18.67	6.796	32.77	11.5254	3.31716	-18.608	6.875	32.213	11.2528	3.33978	-19.2	7	27.7	9.7	11.6	0.14	3.3	522	156	-	-	-	-	-	-	-	-	-
R5-205	US04 (upper)	Equus	rib	Leipzig	-20.976	6.75467	9.3	-20.974	6.706	42.8322	15.274	3.27163	-20.954	6.758	45.3813	16.5098	3.20686	-21	6.8	46.2	15.8	9.3	0.19	3.4	654	192	-	-	-	-	-	-	-	-	-
R5-254	US04 (upper)	Equus	rib	Leipzig	-20.6203	7.02367	9	-20.562	7.028	43.651	15.5484	3.27534	-20.499	6.943	46.9602	16.335	3.35396	-20.8	7.1	43.5	14.9	9	0.21	3.4	566	166	-	-	-	-	-	-	-	-	-
R5-260	US04 (upper)	Equus	rib	Leipzig	-20.5646	6.47344	11.2165	-20.524	6.376	36.3717	13.0856	3.24277	-20.493	6.493	45.1831	16.5924	3.17696	-20.6	6.5	45.1	15.8	11.1	0.2	3.3	605	182	-20.6414	6.52475	44.663	15.4537	11.333	0.184985	3.3704	644.582	191.248
R5-702	US04 (lower)	Equus	tibia	Leipzig	-20.8611	4.89644	11.5125	-20.856	4.868	41.9524	14.9061	3.28352	-20.846	4.98	45.5788	16.4215	3.23816	-20.9	4.9	41.4	14.3	11.5	0.2	3.4	541	161	-20.8426	4.83775	43.8653	15.1408	11.5251	0.205712	3.37861	569.282	168.496
R5-982	US04 (lower)	Bison	humerus	Aberdeen	-20.9001	4.93237	8.82245	-20.801	4.972	45.7929	16.5389	3.23028	-20.755	4.966	50.7845	18.2025	3.25498	-21	4.9	42.1	14.8	8.8	0.17	3.3	652	196	-21.0443	4.89147	42.4177	14.5902	8.8449	0.184864	3.39041	612.578	180.679
R6-113	US04 (upper)	Rangifer	rad/ulna	Leipzig	-19.0793	5.913	12.2	-18.867	5.784	34.3295	12.171	3.29071	-18.971	5.955	33.1519	11.7582	3.28937	-19.4	6	32.2	11.4	12.2	0.15	3.3	564	170	-	-	-	-	-	-	-	-	-
R6-587	US04 (lower)	Equus	cranial	Leipzig	-20.803	4.762	9.4	-20.828	4.712	41.5832	15.0249	3.22888	-20.681	4.774	44.824	16.4286	3.18315	-20.9	4.8	41.7	14.6	9.4	0.18	3.3	618	185	-	-	-	-	-	-	-	-	-
S4-109	US08	Rangifer	MTP	Aberdeen	-20.7747	8.348	14.4	-20.663	8.36	38.9841	13.8127	3.29272	-20.861	8.184	35.1361	12.9465	3.16626	-20.8	8.5	38.2	13.1	14.4	0.18	3.4	573	169	-	-	-	-	-	-	-	-	-
S4-221	US08	Rangifer	-	Aberdeen	-20.238	4.99733	13.3	-20.119	5.066	43.9849	15.5962	3.29027	-20.295	4.926	43.8955	16.0129	3.19813	-20.3	5	42.7	14.9	13.3	0.2	3.3	583	174	-	-	-	-	-	-	-	-	-
S4-442	US08	Bison	tibia	Aberdeen	-20.6017	5.50133	12.7	-20.523	5.547	42.8812	15.2783	3.27445	-20.582	5.557	37.9042	14.2107	3.11184	-20.7	5.4	40.6	14	12.7	0.17	3.4	634	188	-	-	-	-	-	-	-	-	-
S5-10051	US08	Equus	femur	Aberdeen	-20.513	4.66167	12.9	-20.456	4.742	43.6784	15.5515	3.27673	-20.483	4.543	41.2908	15.2172	3.16568	-20.6	4.7	41.6	14.4	12.9	0.18	3.4	622	185	-	-	-	-	-	-	-	-	-
S5-202	US06	Equus	femur	Aberdeen	-19.9417	6.697	12.2	-20.084	6.836	39.9423	14.8421	3.13967	-19.641	6.555	29.0531	11.6054	2.92065	-20.1	6.7	42.9	14.8	12.2	0.18	3.4	637	189	-	-	-	-	-	-	-	-	-
S6-33	US02	Equus	mandible	Leipzig	-20.7267	6.843	7.9	-20.68	6.766	44.307	15.8292	3.26557	-20.6	6.763	46.0191	16.1439	3.32565	-20.9	7	43.3	14.8	7.9	0.16	3.4	738	217	-	-	-	-	-	-	-	-	-
S6-35	US02	Equus	mandible	Leipzig	-20.7144	6.98614	8.32411	-20.563	6.87	41.9417	14.9505	3.27292	-20.491	6.806	44.8586	15.7073	3.3319	-20.9	7.2	41.3	14.1	8.2	0.15	3.4	747	219	-20.9035	7.06857	40.9546	14.1051	8.44823	0.13472	3.38605	811.588	239.685
S6-834	US04 (upper)	Rangifer	femur	Leipzig	-19.5277	6.731	13.8	-19.316	6.671	20.5292	7.24109	3.30762	-19.267	6.622	20.0145	7.04572	3.31411	-20	6.9	19.8	7	13.8	0.12	3.3	424	128	-	-	-	-	-	-	-	-	-
T6-167	US02	Rangifer	humerus	Leipzig	-19.5886	9.10782	7.19178	-19.51	9.039	41.5408	14.9232	3.24758	-19.578	9.06	42.2759	14.6597	3.36444	-19.7	9.2	43.2	14.6	7.3	0.17	3.5	672	194	-19.5664	9.13226	43.5811	14.8464	7.08357	0.163617	3.42328	711.107	207.727
T6-53	US02	Rangifer	humerus	Leipzig	-19.5727	8.09667	10.9	-19.325	8.046	34.0909	12.1617	3.27032	-19.393	8.044	33.5461	11.6769	3.35166	-20	8.2	30.9	10.6	10.9	0.12	3.4	662	195	-	-	-	-	-	-	-	-	-
T6-546	US04 (upper)	Rangifer	radius	Leipzig	-19.8613	7.099	10.9	-19.491	7.313	37.8439	13.1869	3.3481	-19.493	7.384	38.0441	13.1624	3.37208	-20.6	6.6	39.3	13.8	10.9	0.15	3.3	682	205	-	-	-	-	-	-	-	-	-
T6-899	US06	Bison	humerus	Aberdeen	-20.284	6.18533	10.1	-20.422	6.216	43.95	16.5664	3.09511	-20.03	6.14	28.4712	11.4141	2.91011	-20.4	6.2	41.9	14.6	10.1	0.16	3.3	714	214	-	-	-	-	-	-	-	-	-
T7-144	US02	Rangifer	radius	Leipzig	-19.66	7.118	11.1	-19.583	6.941	35.8054	12.8024	3.26289	-19.597	7.113	36.9547	12.8068	3.36648	-19.8	7.3	36.8	12.5	11.1	0.16	3.4	610	177	-	-	-	-	-	-	-	-	-
T7-149	US02	Rangifer	femur	Leipzig	-19.6127	7.84767	11.7	-19.466	7.767	34.8681	12.2553	3.31933	-19.472	7.776	34.1546	12.0762	3.29964	-19.9	8	32.9	11.7	11.7	0.17	3.3	507	154	-	-	-	-	-	-	-	-	-
T7-15	US02	Rangifer	MTC	Leipzig	-19.5247	7.272	10	-19.387	7.19	35.4047	12.5362	3.29491	-19.387	7.226	34.7284	12.3308	3.2858	-19.8	7.4	34.6	12	10	0.18	3.4	511	151	-	-	-	-	-	-	-	-	-
T7-193	US02	Rangifer	MTT	Leipzig	-19.2657	7.11706	8.28215	-19.239	7.063	42.0167	15.1423	3.23726	-19.254	7.098	40.9621	14.3651	3.32674	-19.3	7.2	43.1	14.6	8.2	0.17	3.4	692	202	-19.2699	7.10725	43.4551	14.7485	8.36431	0.164847	3.43604	703.763	204.818
U6-754	US06	Equus	tibia	Aberdeen	-20.8603	4.52433	12.2	-20.968	4.589	38.0506	13.9241	3.18817	-20.613	4.584	27.1105	10.4932	3.01422	-21	4.4	38.2	13.4	12.2	0.17	3.3	600	181	-	-	-	-	-	-	-	-	-
U6-857	US06	Bison	rib	Aberdeen	-20.448	5.73233	6.1	-20.444	5.856	42.8778	16.0108	3.12441	-20.3	5.641	32.0207	12.664	2.94989	-20.6	5.7	42.4	14.9	6.1	0.18	3.3	618	186	-	-	-	-	-	-	-	-	-
U7-300	US02	Rangifer	MTT	Leipzig	-19.9943	7.65767	11.6	-19.87	7.56	36.9515	12.8954	3.34307	-20.013	7.613	36.5292	12.5156	3.40514	-20.1	7.8	36	12.1	11.6	0.18	3.5	530	153	-	-	-	-	-	-	-	-	-
U7-435	US04 (upper)	Rangifer	vertebrae	Leipzig	-20.3929	6.50323	10.4382	-20.259	6.382	39.8762	14.2401	3.26699	-20.151	6.452	38.715	13.8969	3.25019	-20.6	6.6	38.2	13.5	10	0.15	3.3	666	201	-20.5618	6.57892	39.3031	13.801	10.8765	0.153923	3.32111	681.693	205.261
U7-436	US04 (upper)	Bison	femur	Aberdeen	-19.9613	7.083	9.1	-19.898	7.049	42.4447	15.2613	3.24474	-19.886	7.1	31.7524	12.2387	3.02683	-20.1	7.1	38.9	13.7	9.1	0.16	3.3	636	192	-	-	-	-	-	-	-	-	-
U7-556	US04 (upper)	Rangifer	humerus	Leipzig	-19.2977	6.73033	4.5	-19.131	6.64	28.5351	10.1024	3.29536	-19.062	6.751	26.7406	9.46708	3.29535	-19.7	6.8	26.7	9.3	4.5	0.13	3.3	536	160	-	-	-	-	-	-	-	-	-
U7-583	US04 (upper)	Rangifer	humerus	Leipzig	-18.6893	6.58133	14	-18.567	6.508	38.2135	13.2305	3.36968	-18.601	6.536	38.0495	13.1093	3.38624	-18.9	6.7	37.6	13	14	0.16	3.4	614	182	-	-	-	-	-	-	-	-	-
U7-691	US06	Rangifer	tibia	Leipzig	-19.1118	9.36872	7.36275	-19.076	9.139	42.783	15.5429	3.21135	-18.962	9.18	46.8329	15.7467	3.46983	-19.2	9.6	45.6	15.6	7.4	0.18	3.4	666	195	-19.209	9.5559	44.221	15.1338	7.3255	0.181139	3.40758	651.752	191.265
W7-237	US04 (upper)	Bison	mandible	Aberdeen	-19.3318	5.4447	10.3155	-19.259	5.444	46.5538	16.4869	3.2943	-19.243	5.542	51.585	17.8033	3.38041	-19.4211	5.38022	41.3386	14.3818	10.3155	0.188667	3.35203	584.96	174.509	-19.4039	5.41258	41.5849	14.2079	10.3155	0.195425	3.41327	568.095	166.437
W7-244	US04 (upper)	Rangifer	MTT	Leipzig	-19.286	7.43333	9.2	-19.121	7.421	39.4359	13.8249	3.32796	-19.137	7.379	38.2254	13.4397	3.31824	-19.6	7.5	37.7	13.1	9.2	0.15	3.4	654	194	-	-	-	-	-	-	-	-	-
W7-257	US04 (upper)	Rangifer	tibia	Leipzig	-19.1273	6.927	9.8	-19.031	6.827	41.5812	14.7073	3.29846	-18.951	6.854	39.8499	14.1227	3.29198	-19.4	7.1	41	14.4	9.8	0.17	3.3	642	193	-	-	-	-	-	-	-	-	-
W8-322	US04 (upper)	Rangifer	tibia	Leipzig	-18.8387	6.65933	9.8	-18.737	6.563	37.0323	13.1427	3.28731	-18.779	6.615	37.2462	13.1447	3.30581	-19	6.8	36.9	13	9.8	0.17	3.3	587	178	-	-	-	-	-	-	-	-	-
X6-343	US06	Equus	PHA2	Aberdeen	-21.0567	5.65233	11.3	-20.968	5.675	39.1615	13.816	3.30692	-21.102	5.682	31.5681	11.7933	3.12291	-21.1	5.6	38.4	13	11.3	0.17	3.4	596	173	-	-	-	-	-	-	-	-	-
X6-737	US06	Bison	humerus	Aberdeen	-20.0037	8.15367	14.2	-19.936	8.263	45.8586	16.6078	3.22148	-20.075	7.998	37.4676	14.3954	3.03654	-20	8.2	42.9	14.8	14.2	0.19	3.4	616	182	-	-	-	-	-	-	-	-	-
X6-788	US08	Equus	-	Aberdeen	-20.442	5.7705	-	-20.344	5.8	44.3855	16.0542	3.22551	-20.54	5.741	33.329	12.9093	3.01209	-	-	-	-	-	-	-	-	-	-	-	-	-	-	-	-	-	-
X7-128	US02	Rangifer	radius	Leipzig	-19.675	8.27233	7	-19.531	8.206	35.4409	12.7741	3.23685	-19.594	8.111	35.3348	12.5446	3.28618	-19.9	8.5	36.8	12.8	7	0.18	3.3	554	166	-	-	-	-	-	-	-	-	-
X7-368	US04 (upper)	Rangifer	MTC	Leipzig	-19.4187	6.04033	9.8	-19.568	5.959	31.3408	11.0656	3.30433	-19.088	5.962	29.3601	10.4455	3.27925	-19.6	6.2	28	10	9.8	0.14	3.3	549	168	-	-	-	-	-	-	-	-	-
X7-91	US02	Rangifer	MTC	Leipzig	-19.926	9.054	7.5	-19.763	8.906	32.6274	11.4222	3.33257	-19.815	8.956	31.844	11.1454	3.33334	-20.2	9.3	29.7	10.4	7.5	0.17	3.3	474	142	-	-	-	-	-	-	-	-	-
Y4-1151	US08	Rangifer	tibia	Leipzig	-19.584	4.45933	10	-19.562	4.533	39.2628	13.3606	3.42849	-19.49	4.345	41.7462	14.233	3.4219	-19.7	4.5	41.9	13.9	10	0.18	3.5	607	173	-	-	-	-	-	-	-	-	-
Y4-1159	US08	Rangifer	humerus	Leipzig	-19.8103	9.936	5.4	-19.759	9.866	38.8603	13.2039	3.43361	-19.772	9.842	42.4699	14.3249	3.4589	-19.9	10.1	43.8	14.6	5.4	0.2	3.5	581	166	-	-	-	-	-	-	-	-	-
Y4-1170	US08	Equus	vertebrae	Leipzig	-20.7367	6.387	11.6	-20.763	6.336	43.1719	15.3643	3.27821	-20.647	6.425	46.7628	16.8956	3.22904	-20.8	6.4	44.3	15.1	11.6	0.2	3.4	606	177	-	-	-	-	-	-	-	-	-
Y4-362	US08	Equus	radius	Leipzig	-20.6553	8.255	12.4	-20.806	8.25	39.2285	13.2856	3.44483	-20.46	8.215	40.7813	14.4573	3.29094	-20.7	8.3	39.8	13.4	12.4	0.19	3.5	564	163	-	-	-	-	-	-	-	-	-
Y4-397	US08	Equus	tibia	Leipzig	-20.6985	5.35467	11.2457	-20.675	5.317	41.686	15.069	3.22739	-20.521	5.381	45.6624	16.7134	3.18742	-20.8	5.4	43.8	15	11.2	0.2	3.4	583	171	-20.7981	5.32067	43.4306	14.8682	11.2913	0.203446	3.40646	569.918	167.305
Y4-457	US08	Rangifer	femur	Leipzig	-19.781	7.80733	13.9	-19.742	7.756	40.258	13.7454	3.41698	-19.801	7.766	43.3685	14.701	3.4417	-19.8	7.9	43.4	14.5	13.9	0.18	3.5	634	182	-	-	-	-	-	-	-	-	-
Y4-622	US08	Bison	humerus	Leipzig	-20.5093	8.489	17.1	-20.223	8.283	38.6961	13.9558	3.23488	-20.205	8.384	44.4648	15.7874	3.28588	-21.1	8.8	41	13.3	17.1	0.17	3.6	657	183	-	-	-	-	-	-	-	-	-
Y4-646	US08	Rangifer	MTC	Leipzig	-19.778	9.07367	4	-19.673	9.079	37.7437	12.7388	3.45669	-19.761	8.942	40.6226	13.7502	3.44671	-19.9	9.2	41	13.6	4	0.18	3.5	607	172	-	-	-	-	-	-	-	-	-
Y4-698	US08	Rangifer	MTT	Leipzig	-19.2913	8.66767	10.7	-19.233	8.666	40.2136	13.2822	3.53224	-19.241	8.537	42.9384	14.413	3.47567	-19.4	8.8	43.7	14.3	10.7	0.19	3.6	630	177	-	-	-	-	-	-	-	-	-
Y5-1294	US04 (lower)	Rangifer	MTP	Leipzig	-19.581	5.91833	9	-19.814	5.316	45.1696	15.8553	3.32366	-19.829	5.139	45.8409	15.4671	3.45772	-19.1	7.3	39.5	14	9	0.18	3.3	597	182	-	-	-	-	-	-	-	-	-
Y5-139	US04 (lower)	Rangifer	femur	Leipzig	-19.6067	7.14267	10.3	-19.607	6.592	42.0741	13.9977	3.50674	-19.613	6.536	43.5214	14.2491	3.56338	-19.6	8.3	41.3	14.3	10.3	0.17	3.4	657	195	-	-	-	-	-	-	-	-	-
Y5-1403	US04 (lower)	Rangifer	femur	Leipzig	-19.1927	7.71733	9.7	-19.161	7.627	41.1514	14.4931	3.3126	-19.117	7.725	46.3793	15.5435	3.48113	-19.3	7.8	41.8	14.6	9.7	0.17	3.3	643	193	-	-	-	-	-	-	-	-	-
Y5-2378	US04 (lower)	Rangifer	tibia	Leipzig	-18.9233	7.67333	11.6	-18.778	7.704	39.6005	13.744	3.36152	-18.792	7.516	41.1736	13.5261	3.55134	-19.2	7.8	37	12.8	11.6	0.17	3.4	593	176	-	-	-	-	-	-	-	-	-
Y5-1502	US04 (lower)	Equus	MTC	Leipzig	-20.731	6.13633	11.8	-20.705	6.113	41.3738	14.8836	3.24314	-20.688	6.196	47.1535	17.2883	3.18205	-20.8	6.1	43.7	14.8	11.8	0.2	3.4	597	174	-	-	-	-	-	-	-	-	-
Y5-1528	US08	Bison	femur	Leipzig	-20.4365	6.16395	13.0625	-20.347	6.035	43.8854	15.5546	3.29162	-20.261	6.001	47.383	16.485	3.35335	-20.6	6.3	44.1	15	13	0.19	3.4	622	181	-20.538	6.3198	44.8286	15.1554	13.1251	0.179565	3.44948	666.5	193.218
Y5-1677	US08	Bison	humerus	Leipzig	-20.4593	5.60667	9.4	-20.404	5.532	45.5821	16.4497	3.23282	-20.374	5.588	47.0715	17.1627	3.19977	-20.6	5.7	44	15.4	9.4	0.16	3.3	740	222	-	-	-	-	-	-	-	-	-
Y5-2438	US06	Rangifer	femur	Leipzig	-19.6853	8.782	11.7	-19.547	8.677	36.8707	13.0942	3.28511	-19.509	8.669	40.1685	13.296	3.52463	-20	9	36.3	12.7	11.7	0.17	3.3	584	176	-	-	-	-	-	-	-	-	-
Y5-255	US04 (upper)	Rangifer	humerus	Leipzig	-19.2747	6.70737	10.8613	-19.133	6.547	41.9059	14.9328	3.27402	-19.156	6.628	40.6849	14.5107	3.27109	-19.4	6.8	42.6	14.9	10.9	0.18	3.3	634	190	-19.4097	6.85447	43.2169	15.2041	10.8227	0.179496	3.31482	642.785	193.913
Y5-2776	US06	Rangifer	tibia	Leipzig	-19.2283	3.60165	6.36661	-19.481	3.547	42.9474	14.467	3.46342	-19.216	3.491	43.1167	15.1322	3.32422	-19.1	3.7	43.5	15	6.4	0.17	3.4	680	202	-19.1164	3.66858	43.4911	15.0824	6.33322	0.173842	3.36275	667.9	198.617
Y5-2840	US06	Bison	humerus	Leipzig	-20.4777	9.08481	16.5441	-20.21	8.926	27.8173	10.1174	3.2077	-20.248	8.853	32.5786	11.8439	3.2091	-20.8	9.3	32.7	11.6	16.6	0.14	3.3	634	192	-20.6528	9.26025	32.0235	11.6087	16.4881	0.127238	3.21701	671.918	208.864
Y5-2851	US06	Rangifer	MTT	Leipzig	-19.4053	7.11167	9.1	-19.258	7.093	36.3413	12.733	3.32978	-19.358	6.942	37.799	13.1734	3.34756	-19.6	7.3	35.9	12.3	9.1	0.17	3.4	558	164	-	-	-	-	-	-	-	-	-
Y5-3232	US08	Equus	mandible	Leipzig	-20.9283	6.26233	11.5	-20.876	6.163	41.8631	14.892	3.27963	-20.809	6.224	46.2817	16.683	3.23654	-21.1	6.4	49.3	17.1	11.5	0.22	3.4	598	178	-	-	-	-	-	-	-	-	-
Y5-3295	US08	Bison	scapula	Leipzig	-20.556	5.063	14.8	-20.488	5.014	39.5465	14.1898	3.25146	-20.38	4.975	44.6627	15.6903	3.32094	-20.8	5.2	40.5	13.8	14.8	0.16	3.4	688	202	-	-	-	-	-	-	-	-	-
Y5-3327	US08	Bison	femur	Leipzig	-20.253	4.825	13.8	-20.164	4.774	37.9022	13.6914	3.22971	-20.195	4.801	44.3657	15.8325	3.26923	-20.4	4.9	40	14.1	13.8	0.16	3.3	672	204	-	-	-	-	-	-	-	-	-
Y5-3450	US08	Bison	tibia	Aberdeen	-21.1927	5.70433	13.8	-21.084	5.787	42.132	14.6171	3.36278	-21.194	5.726	54.8037	18.3717	3.48022	-21.3	5.6	42.4	14.2	13.8	0.21	3.5	530	153	-	-	-	-	-	-	-	-	-
Y5-3460	US08	Bison	tibia	Aberdeen	-20.142	5.762	12.6	-20.039	5.923	45.5736	16.1052	3.30137	-20.087	5.663	52.5707	17.9667	3.41367	-20.3	5.7	42	14.2	12.6	0.23	3.5	492	143	-	-	-	-	-	-	-	-	-
Y5-421	US04 (upper)	Rangifer	tibia	Leipzig	-19.1613	6.84682	8.3096	-19.051	6.738	40.2254	13.9831	3.35618	-19.066	6.788	40.2537	14.1032	3.32993	-19.3	6.9	41.5	14.4	8.5	0.2	3.4	561	166	-19.2284	6.96127	41.769	14.4537	8.1192	0.182678	3.37008	610.428	181.132
Y5-574	US04 (upper)	Equus	tibia	Leipzig	-20.1847	7.527	13.2	-20.241	7.512	42.2865	15.0101	3.28674	-20.113	7.469	46.0399	15.9466	3.36831	-20.2	7.6	44.6	15.5	13.2	0.22	3.4	541	161	-	-	-	-	-	-	-	-	-
Y5-70	US08	Rangifer	tibia	Leipzig	-20.513	4.97233	8.3	-20.426	4.943	38.513	13.4669	3.33647	-20.513	4.874	41.3039	14.4111	3.3438	-20.6	5.1	40.1	13.9	8.3	0.17	3.4	636	189	-	-	-	-	-	-	-	-	-
Y5-755	US04 (lower)	Equus	Ulna	Leipzig	-20.3853	5.67567	11	-20.338	5.692	42.8922	15.4184	3.24554	-20.318	5.635	45.8979	16.9095	3.16671	-20.5	5.7	43.9	15.3	11	0.19	3.3	616	185	-	-	-	-	-	-	-	-	-
Y5-950	US04 (lower)	Bison	rib	Leipzig	-20.862	6.481	10.9	-20.604	6.336	26.9704	9.72864	3.23432	-20.782	6.507	30.848	10.8712	3.31053	-21.2	6.6	29.3	10.4	10.9	0.15	3.3	510	155	-	-	-	-	-	-	-	-	-
Y5-98	US04 (upper)	Rangifer	humerus	Leipzig	-20.3667	7.46233	10.3	-20.179	7.419	33.2021	11.7972	3.28348	-20.121	7.368	33.2592	11.9142	3.25683	-20.8	7.6	30.5	10.9	10.3	0.14	3.3	598	183	-	-	-	-	-	-	-	-	-
Y6-1881	US04 (lower)	Rangifer	tibia	Leipzig	-19.0797	7.59733	9.7	-19.007	7.66	39.7828	13.9664	3.32322	-18.932	7.532	40.5688	13.6685	3.46272	-19.3	7.6	37.1	13.2	9.7	0.16	3.3	606	184	-	-	-	-	-	-	-	-	-
Y6-832	US04 (lower)	Rangifer	tibia	Leipzig	-19.053	8.34467	9.9	-18.937	8.255	42.0843	15.1539	3.23998	-18.922	8.279	47.4722	15.9866	3.46441	-19.3	8.5	42.9	15.1	9.9	0.18	3.3	619	188	-	-	-	-	-	-	-	-	-
Y6-1037	US04 (upper)	Equus	rib	Leipzig	-20.2183	5.111	12.4	-20.211	5.038	44.5404	16.0905	3.22948	-20.044	4.995	45.8566	16.1723	3.30809	-20.4	5.3	43.6	15.2	12.4	0.15	3.3	756	227	-	-	-	-	-	-	-	-	-
Y6-1068	US04 (upper)	Equus	rib	Leipzig	-20.5287	4.30167	9.7	-20.484	4.335	42.9097	15.2373	3.28546	-20.402	4.27	44.8211	15.4749	3.37911	-20.7	4.3	42.4	14.4	9.7	0.24	3.4	480	140	-	-	-	-	-	-	-	-	-
Y6-1612	US06	Bison	radius	Leipzig	-20.3863	5.78	8.5	-20.379	5.784	39.1278	13.8953	3.28521	-20.28	5.656	45.3801	16.3481	3.23851	-20.5	5.9	40.6	14.1	8.5	0.15	3.4	718	214	-	-	-	-	-	-	-	-	-
Y6-170	US02	Rangifer	tibia	Leipzig	-19.6043	6.774	8	-19.489	6.747	33.9691	12.2459	3.23623	-19.424	6.675	33.347	11.8037	3.29599	-19.9	6.9	33.9	11.5	8	0.13	3.4	696	203	-	-	-	-	-	-	-	-	-
Y6-1894	US04 (lower)	Bison	MTC	Leipzig	-20.8413	6.798	16.4	-20.671	6.779	30.957	11.0553	3.26688	-20.653	6.715	31.4353	11.4888	3.19218	-21.2	6.9	27.4	9.7	16.4	0.11	3.3	636	193	-	-	-	-	-	-	-	-	-
Y6-2406	US08	Rangifer	tibia	Aberdeen	-19.778	8.59672	4.03785	-19.714	8.67	47.3721	17.0143	3.2483	-19.765	8.414	53.204	18.596	3.33788	-19.7757	8.6126	41.9995	14.6087	4.32296	0.180492	3.35273	621.231	185.291	-19.8575	8.69028	42.2865	14.6614	3.75274	0.179677	3.36349	628.311	186.803
Y6-581	US04 (upper)	Equus	rib	Leipzig	-19.587	4.66267	11.3	-19.602	4.719	42.6833	15.4026	3.23303	-19.459	4.569	45.9856	16.1731	3.31722	-19.7	4.7	43.5	15.2	11.3	0.2	3.3	570	171	-	-	-	-	-	-	-	-	-
Y6-618	US04 (upper)	Bison	ulna	Aberdeen	-20.4703	5.41367	10.9	-20.885	4.922	46.1034	16.7661	3.2081	-20.826	4.919	34.4197	13.3878	2.99946	-19.7	6.4	42.5	14.9	10.9	0.18	3.3	614	185	-	-	-	-	-	-	-	-	-
Y6-861	US04 (lower)	Equus	mandible	Leipzig	-21.112	4.81907	10.6512	-21.075	4.834	42.239	15.0771	3.26844	-21.015	4.843	45.7287	16.5824	3.21727	-21.2	4.8	43.4	14.6	10.5	0.22	3.5	518	149	-21.158	4.79929	44.623	14.8881	10.8024	0.228861	3.49531	520.537	148.924
Y6-999	US06	Rangifer	MTT	Leipzig	-18.8397	8.04033	9.1	-18.82	7.889	42.6862	15.4141	3.23085	-18.799	7.932	46.3302	15.5332	3.47976	-18.9	8.3	45	15.5	9.1	0.18	3.4	657	194	-	-	-	-	-	-	-	-	-
Y7-184	US02	Rangifer	MTT	Leipzig	-19.6933	7.45359	6.88013	-19.649	7.309	37.2861	13.2025	3.29487	-19.533	7.346	36.2583	12.9269	3.27234	-19.8	7.6	38	13.1	6.9	0.18	3.4	565	167	-19.7913	7.55934	38.6699	13.33	6.86025	0.186306	3.38305	554.131	163.796
Y7-287	US02	Rangifer	MTT	Leipzig	-19.8347	7.86033	11.6	-19.805	7.824	40.6282	14.5439	3.25907	-19.699	7.857	40.834	14.3149	3.32797	-20	7.9	42	14.2	11.6	0.16	3.4	692	202	-	-	-	-	-	-	-	-	-
Y7-295	US02	Rangifer	radius / ulna	Leipzig	-19.7643	7.579	6.6	-19.671	7.517	37.9661	13.5409	3.27111	-19.722	7.52	38.1411	13.2817	3.35032	-19.9	7.7	38.1	13.1	6.6	0.16	3.4	625	184	-	-	-	-	-	-	-	-	-
Y7-343	US02	Rangifer	tibia	Leipzig	-19.9715	6.6445	-	-19.977	6.641	39.6236	13.9202	3.3209	-19.966	6.648	39.325	13.4129	3.42052	-	-	-	-	-	-	-	-	-	-	-	-	-	-	-	-	-	-
Y7-360	US02	Rangifer	MTT	Leipzig	-19.8603	7.34233	10.5	-19.762	7.22	35.8676	12.6323	3.31257	-19.719	7.307	35.5475	12.4768	3.32394	-20.1	7.5	34.2	12	10.5	0.19	3.3	488	147	-	-	-	-	-	-	-	-	-
Y7-553	US04 (lower)	Bison	humerus	Aberdeen	-19.9317	6.92933	11	-19.986	6.977	43.164	16.1979	3.10892	-19.809	6.911	28.5116	11.3348	2.93463	-20	6.9	41.1	14.7	11	0.19	3.3	573	175	-	-	-	-	-	-	-	-	-
Y7-663	US02	Rangifer	MTC	Leipzig	-20.0453	7.22033	11.4	-19.989	7.102	40.9732	14.5336	3.28908	-19.947	7.259	41.2942	14.5108	3.32005	-20.2	7.3	42.8	14.5	11.4	0.18	3.4	632	184	-	-	-	-	-	-	-	-	-
Z1-6	US08	Bison	humerus	Leipzig	-20.6677	8.00867	15	-20.41	8.017	26.8024	9.29391	3.36451	-20.393	7.809	28.5871	9.86852	3.3796	-21.2	8.2	26.7	9.3	15	0.13	3.4	569	170	-	-	-	-	-	-	-	-	-
Z1-9	US08	Rangifer	humerus	Aberdeen	-19.108	9.107	13.2	-19.054	9.012	40.436	14.0837	3.34963	-18.97	9.109	45.7137	15.7721	3.38146	-19.3	9.2	40.6	13.8	13.2	0.19	3.4	583	170	-	-	-	-	-	-	-	-	-
Z2-27	US06	Rangifer	MTP	Leipzig	-19.6863	7.95487	14.7717	-19.566	7.838	39.3514	13.8832	3.30687	-19.47	7.802	42.9046	14.1633	3.53417	-19.8	8.1	40.6	13.6	14.5	0.18	3.5	608	175	-19.9092	8.07946	39.4542	13.5531	15.0434	0.170383	3.39487	618.207	182.101
Z2-40	US08	Rangifer	MTP	Leipzig	-19.2683	8.70233	11.8	-19.236	8.615	40.2231	13.751	3.41262	-19.269	8.592	43.3024	14.5801	3.46496	-19.3	8.9	43.6	14.2	11.8	0.2	3.6	597	167	-	-	-	-	-	-	-	-	-
Z2-50	US08	Equus	scapula	Leipzig	-21.3018	6.08434	14.2946	-21.237	6.008	45.176	16.1993	3.25356	-21.106	6.07	47.7426	17.3544	3.20955	-21.4	6.1	45.3	15.8	14.1	0.18	3.3	687	205	-21.4643	6.15936	44.542	15.6007	14.4892	0.179331	3.32961	663.103	199.154
Z2-75	US08	Bison	humerus	Leipzig	-19.7987	6.379	16.2	-19.788	6.367	41.565	15.1549	3.19978	-19.708	6.27	47.9522	17.3742	3.21997	-19.9	6.5	43.1	15	16.2	0.15	3.4	778	232	-	-	-	-	-	-	-	-	-
Z3-400	US04 (lower)	Bison	femur	Leipzig	-19.961	5.997	5.9	-19.955	5.897	43.5887	14.8156	3.43242	-20.028	6.094	35.6629	11.7244	3.54872	-19.9	6	39.9	13.8	5.9	0.17	3.4	643	190	-	-	-	-	-	-	-	-	-
Z3-434	US04 (lower)	Equus	radius	Leipzig	-21.052	6.03967	12.7	-20.992	6.038	37.334	13.1066	3.32323	-20.964	5.981	40.5634	14.5423	3.25423	-21.2	6.1	37.3	12.4	12.7	0.19	3.5	535	153	-	-	-	-	-	-	-	-	-
Z4-1150	US04 (lower)	Rangifer	MTT	Leipzig	-19.277	7.046	8.8	-18.959	7.182	41.621	14.9821	3.24105	-18.872	7.156	44.6375	15.5321	3.35286	-20	6.8	43.2	14.5	8.8	0.18	3.5	654	188	-	-	-	-	-	-	-	-	-
Z4-2212	US04 (lower)	Rangifer	femur	Leipzig	-19.4465	7.278	9.2	-19.193	7.156	37.8921	13.1116	3.37162	-	-	-	-	-	-19.7	7.4	39.4	13.1	9.2	0.18	3.5	575	164	-	-	-	-	-	-	-	-	-
Z4-2317	US04 (lower)	Rangifer	Ulna	Leipzig	-19.366	3.785	9.8	-19.132	3.77	25.9297	8.83628	3.42353	-	-	-	-	-	-19.6	3.8	25.4	9	9.8	0.15	3.3	441	134	-	-	-	-	-	-	-	-	-
Z4-3353	US04 (lower)	Rangifer	MTT	Leipzig	-19.569	5.30767	6.5	-19.555	5.325	40.6467	14.4239	3.28768	-19.452	5.198	45.2427	15.1966	3.47336	-19.7	5.4	40.4	14.3	6.5	0.18	3.3	598	181	-	-	-	-	-	-	-	-	-
Z4-3360	US04 (lower)	Rangifer	MTT	Leipzig	-19.484	7.958	8.3	-19.373	8.187	41.4213	14.5611	3.31876	-19.379	8.087	42.3455	14.5309	3.39987	-19.7	7.6	37.9	13.1	8.3	0.15	3.4	655	194	-	-	-	-	-	-	-	-	-
Z4-763	US04 (lower)	Rangifer	Calcan.	Leipzig	-19.1657	6.251	9.6	-19.148	6.161	41.8034	14.8908	3.27523	-19.049	6.192	46.9398	15.8245	3.46064	-19.3	6.4	41	14.3	9.6	0.17	3.3	639	192	-	-	-	-	-	-	-	-	-
Z4-1694	US04 (lower)	Bison	femur	Leipzig	-20.913	5.77533	11.3	-20.607	5.637	32.2619	11.4771	3.27948	-20.832	5.789	35.9177	12.7705	3.28131	-21.3	5.9	33.8	11.6	11.3	0.14	3.4	655	194	-	-	-	-	-	-	-	-	-
Z4-1705	US04 (lower)	Equus	rib	Aberdeen	-19.8337	3.03733	7	-19.773	3.092	44.6387	15.559	3.34715	-19.728	3.02	50.805	17.3885	3.40872	-20	3	41.9	14	7	0.21	3.5	521	149	-	-	-	-	-	-	-	-	-
Z4-2202	US04 (lower)	Equus	MTT	Leipzig	-20.9878	4.69956	10.9574	-20.994	4.688	42.0265	14.6092	3.35616	-20.879	4.674	44.6165	15.8568	3.28267	-21	4.7	43	14.1	10.9	0.22	3.5	530	150	-21.0781	4.73625	43.2835	14.597	11.0148	0.2221	3.45798	520.282	150.458
Z4-2245	US04 (lower)	Bison	humerus	Leipzig	-20.7373	5.02867	12.2	-20.733	4.958	38.861	14.1786	3.19762	-20.679	4.928	44.3382	16.3341	3.16687	-20.8	5.2	40.8	14.5	12.2	0.14	3.3	753	230	-	-	-	-	-	-	-	-	-
Z4-2521	US04 (lower)	Bison	humerus	Leipzig	-20.658	7.19533	14.4	-20.642	7.071	38.4465	13.8642	3.23525	-20.532	7.115	44.4963	16.2688	3.19092	-20.8	7.4	40.1	14.2	14.4	0.15	3.3	732	222	-	-	-	-	-	-	-	-	-
Z4-2633	US04 (lower)	Equus	mandible	Leipzig	-20.749	4.58467	12.3	-20.708	4.557	42.5877	15.3765	3.23128	-20.739	4.597	46.2018	16.9996	3.17079	-20.8	4.6	44.6	15.5	12.3	0.19	3.4	614	183	-	-	-	-	-	-	-	-	-
Z4-3409	US06	Rangifer	MTT	Leipzig	-19.3557	7.76833	8.5	-19.246	7.655	38.9732	13.9041	3.27016	-19.221	7.65	42.5567	14.1429	3.51055	-19.6	8	41.4	14.3	8.5	0.19	3.4	589	175	-	-	-	-	-	-	-	-	-
Z4-508	US02	Rangifer	femur	Leipzig	-19.9553	7.67533	8.7	-19.549	7.619	34.2688	12.1606	3.2877	-20.317	7.607	35.6217	11.4408	3.63251	-20	7.8	35.3	12.3	8.7	0.18	3.3	513	153	-	-	-	-	-	-	-	-	-
Z5-273	US02	Bison	mandible	Leipzig	-19.8103	6.92933	9.4	-19.623	6.871	29.38	10.4115	3.29218	-19.808	6.817	31.9035	11.2173	3.31815	-20	7.1	32.4	11.1	9.4	0.15	3.4	568	166	-	-	-	-	-	-	-	-	-
Z5-427	US02	Bison	humerus	Leipzig	-20.5313	10.5957	12.9	-20.233	10.395	20.5852	6.90385	3.47866	-20.361	10.692	21.8258	7.20942	3.53197	-21	10.7	23.4	7.6	12.9	0.15	3.6	405	113	-	-	-	-	-	-	-	-	-
Z6-414	US02	Rangifer	MTC	Leipzig	-19.9433	7.91534	7.09198	-19.79	7.768	34.079	12.2624	3.24234	-19.718	7.747	34.2526	12.1548	3.2877	-20.2	8.1	34.9	12.3	7	0.18	3.3	511	155	-20.0653	8.04635	35.1868	12.1835	7.18395	0.175535	3.368	535.157	158.894
Z6-440	US02	Bison	humerus	Leipzig	-20.4205	4.62484	12.488	-20.397	4.509	40.7363	14.5764	3.26045	-20.38	4.568	43.6504	15.5544	3.27403	-20.4	4.7	43.7	14.9	12.9	0.15	3.4	753	220	-20.505	4.72236	42.9538	15.2072	12.076	0.159048	3.29396	721.003	218.887
Z6-810	US02	Bison	tibia	Aberdeen	-20.0733	10.3947	11.8	-20	10.38	43.08	16.05	3.13	-20.02	10.304	47.9019	16.8266	3.32126	-20.2	10.5	41.1	13.9	11.8	0.2	3.5	551	160	-	-	-	-	-	-	-	-	-
